# Supplementary material for: Different Sensitivity of Flower-Visiting Diptera to a Neonicotinoid Insecticide: Expanding the Base for a Multiple-Species Risk Assessment Approach
Source: Insects. 2024 Apr 29;15(5):317. doi: 10.3390/insects15050317 (PMC11122312; doi:10.3390/insects15050317)
Supplement: Supplementary file 1 [file insects-15-00317-s001.zip]

Archive with 1 entries (1 files):
- insects-2958430-supplementary.pdf
